# Supplementary material for: A New Food Ingredient Rich in Bioaccessible (Poly)Phenols (and Glucosinolates) Obtained from Stabilized Broccoli Stalks
Source: Foods. 2022 Jun 14;11(12):1734. doi: 10.3390/foods11121734 (PMC9222756; doi:10.3390/foods11121734)
Supplement: Supplementary file 1 [file foods-11-01734-s001.zip]

Archive with 1 entries (1 files):
- foods-1736046-supplementary.pdf
